# Supplementary material for: Assessing the accuracy of forest above-ground biomass and carbon storage estimation by meta-analysis based close-range remote sensing
Source: For Res (Fayettev). 2025 Aug 21;5:e017. doi: 10.48130/forres-0025-0017 (PMC12441908; doi:10.48130/forres-0025-0017)
Supplement: Supplementary file 1 — Supplementary data to this article can be found online. [file FR-2025-5-0017-Supplementary.xlsx]

## Sheet: Sheet1
Supplementary Table S1. Database variable set to support research analysis.
first author	year	resource	simple size	_seES	_LCI	_UCI	scale	platform	forest type	method	independent variables
Aksoy, Hasan	2024	10.1007/s12145-024-01657-0	184	0.028921	0.753316	0.866684	Plot	Multi-source	Coniferous forest	Parametric method	NA
				0.028323	0.764489	0.875511	Stand	Multi-source	Coniferous forest	Non-parametric method	NA
				0.028323	0.764489	0.875511	Plot	Multi-source	Coniferous forest	Non-parametric method	NA
Alejandro Navarro	2020	110.1016/j.rse.2020.111747	2	0.178011	0.583104	1.2809	Stand	RGB	Shrub	Parametric method	NA
				0.195078	0.534654	1.29935	Stand	RGB	Shrub	Parametric method	NA
Lau, Alvaro	2019	10.3390/f10060527	98	0.025774	0.879484	0.980516	Single-tree	Ground LiDAR	Coniferous forest	Allometric growth equation	D
Alonzo, M.	2020	10.1016/j.rse.2020.111841	51	0.054933	0.702333	0.917667	Plot	RGB	Shrub	Parametric method	NA
Anderson, Kyle E.	2018	10.1016/j.ecolind.2017.09.034	26	0.08899	0.535583	0.884417	Stand	Ground LiDAR	Shrub	Non-parametric method	NA
				0.08899	0.535583	0.884417	Plot	Ground LiDAR	Shrub	Non-parametric method	NA
Andujar, D.	2016	10.1007/s10343-016-0369-1	100	0.040731	0.710169	0.869831	Single-tree	Ground LiDAR	Broad-leaved forest	Parametric method	NA
Lau, Alvaro	2019	10.3390/f10060527	98	0.031607	0.828052	0.951948	Single-tree	Ground LiDAR	Coniferous forest	Allometric growth equation	D
Arseniou, Georgios	2023	10.1007/s00468-022-02382-1	31	0.025145	0.930717	1.02928	Stand	Ground LiDAR	Mixed forest	Parametric method	NA
Baccini, A.	2004	10.1029/2004gl019782	190	0.031414	0.68843	0.81157	Stand	Multi-source	Mixed forest	Parametric method	NA
Barbosa, J. M.	2014	10.1016/j.isprsjprs.2013.11.019	17	0.114043	0.446479	0.893521	Stand	Multi-source	Mixed forest	Parametric method	NA
Bortolot, Z. J.	2005	10.1016/j.isprsjprs.2005.07.001	25	0.076837	0.669401	0.970599	Plot	Ground LiDAR	Coniferous forest	Parametric method	NA
Brede Benjamin	2022	Non-destructive estimation of individual tree biomass: Allometric models, terrestrial and UAV laser scanning	170	0.024923	0.831151	0.928849	Single-tree	Ground LiDAR	Mixed forest	Non-parametric method	NA
				0.034437	0.652505	0.787495	Plot	UAV LiDAR	Mixed forest	Non-parametric method	NA
Liu, Li	2020	10.1016/j.compag.2020.105610	23	0.020747	0.949337	1.03066	Stand	UAV LiDAR	Broad-leaved forest	Allometric growth equation	D
Brede, Benjamin	2019	10.1016/j.isprsjprs.2005.07.001	200	0.025249	0.800513	0.899487	Single-tree	UAV LiDAR	Broad-leaved forest	Parametric method	NA
Calders, Kim	2015	10.1111/2041-210x.12301	65	0.021159	0.92853	1.01147	Single-tree	Ground LiDAR	Mixed forest	Parametric method	NA
Calvert, Jed	2024	10.1111/2041-210X.14375	63	0.012536	0.965431	1.01457	Single-tree	Ground LiDAR	Mixed forest	Parametric method	NA
Cao, L.	2014	10.3390/rs6087110	15	0.094657	0.654475	1.02552	Stand	UAV LiDAR	Coniferous forest	Non-parametric method	NA
			18	0.079267	0.714639	1.02536	Stand	UAV LiDAR	Broad-leaved forest	Non-parametric method	NA
			32	0.063122	0.726283	0.973717	Stand	UAV LiDAR	Mixed forest	Non-parametric method	NA
Cao, L	2016	10.1016/j.rse.2016.03.012	16	0.086747	0.689979	1.03002	Single-tree	UAV LiDAR	Broad-leaved forest	Parametric method	NA
Olagoke, Adewole	2016	10.1007/s00468-015-1334-9	36	0.016583	0.957498	1.0225	Single-tree	Ground LiDAR	Broad-leaved forest	Allometric growth equation	D
Olschofsky, Konstantin	2016	10.1016/j.compag.2016.07.030	19	0.077153	0.718782	1.02122	Single-tree	Ground LiDAR	Broad-leaved forest	Allometric growth equation	D
Ruhan, A.	2023	10.3390/f14030475	4	0.183303	0.480733	1.19927	Single-tree	Ground LiDAR	Coniferous forest	Allometric growth equation	D
Li B	2022	10. 3969 / j. issn. 1006-8023. 2022. 05. 011	2	0.088997	0.80947	1.15833	Single-tree	RGB	Coniferous forest	Allometric growth equation	D
Conti, G.	2019	10.1111/geb.12907	3243	0.00448	0.921219	0.938781	Single-tree	Multi-source	Shrub	Non-parametric method	NA
Mu，XY	2015	10.11873/j.issn.1004-0323.2015.2.0220	66	0.056929	0.578421	0.801579	Stand	UAV LiDAR	Mixed forest	Allometric growth equation	D
Cova, G. R.	2023	10.3390/rs15194837	151	0.034756	0.69188	0.82812	Plot	RGB	Coniferous forest	Parametric method	NA
Su, CL	2022	10.3969/j.issn.1672-0938.2022.01.001	4	0.119573	0.70474	1.17346	Single-tree	Ground LiDAR	Mixed forest	Allometric growth equation	D
				0.249199	-0.0284205	0.948421	Single-tree	UAV LiDAR	Mixed forest	Allometric growth equation	D
de Oliveira, C. P.	2019	10.5902/1980509827065	40	0.040342	0.850931	1.00907	Single-tree	Multi-source	Shrub	Parametric method	NA
			20	0.053104	0.835919	1.04408	Stand	Multi-source	Mixed forest	Parametric method	NA
de Queiroz, R. F. P.	2023	10.3390/drones7080493	37	0.041946	0.847788	1.01221	Single-tree	RGB	Shrub	Parametric method	NA
de Tanago	2018	10.1111/2041-210x.12904	29	0.055709	0.790813	1.00919	Single-tree	Ground LiDAR	Mixed forest	Parametric method	NA
Diego Valencia Delgado	2014	Estimation of aerial biomass using discrete-wave LiDAR data in combination with different vegetation indices in plantations of Pinus radiata	39	0.059436	0.718507	0.951493	Stand	Multi-source	Mixed forest	Parametric method	NA
d'Oliveira, M. V. N.	2021	10.1016/j.foreco.2021.119648	10	0.136931	0.481621	1.01838	Plot	RGB	Broad-leaved forest	Non-parametric method	NA
				0.156557	0.263155	0.876845	Plot	UAV LiDAR	Broad-leaved forest	Non-parametric method	NA
Domingo, D.	2018	10.3390/f9040158	83	0.036914	0.79765	0.94235	Stand	UAV LiDAR	Mixed forest	Non-parametric method	NA
Du, Liming	2023	10.1016/j.rse.2023.113543	4147	0.004213	0.911743	0.928257	Single-tree	Ground LiDAR	Mixed forest	Non-parametric method	NA
Estornell, J.	2012	10.1016/j.biombioe.2012.06.023	29	0.076924	0.629232	0.930767	Plot	Multi-source	Shrub	Non-parametric method	NA
Estornell, J.	2011	10.1016/j.foreco.2011.07.026	39	0.07109	0.590665	0.869335	Plot	UAV LiDAR	Shrub	Parametric method	NA
Fan, GP	2020	10.3390/rs12183089	29	0.025997	0.929046	1.03095	Single-tree	Ground LiDAR	Mixed forest	Non-parametric method	NA
Feng Z	2012	10.1016/j.agrformet.2012.05.019	121	0.037028	0.717426	0.862574	Plot	UAV LiDAR	Mixed forest	Parametric method	NA
				0.042407	0.596884	0.763116	Plot	UAV LiDAR	Mixed forest	Parametric method	NA
Fernandez-Sarria, A.	2013	10.1016/j.compag.2013.01.012	30	0.05328	0.801572	1.01043	Single-tree	Ground LiDAR	Broad-leaved forest	Parametric method	NA
Ferraz, Antonio	2016	10.3390/rs8080653	40	0.015732	0.959166	1.02083	Stand	UAV LiDAR	Mixed forest	Parametric method	NA
Ferreira, Matheus Pinheiro	2024	10.1016/j.ufug.2024.128362	5667	0.006293	0.327667	0.352333	Stand	Spectrum	Mixed forest	Parametric method	NA
Almeida, Andre	2020	10.3390/rs12213560	30	0.046583	0.838699	1.0213	Plot	RGB	Broad-leaved forest	Allometric growth equation	D2H
Gao, Linghan	2022	10.3390/rs14112568	27	0.079722	0.623748	0.936252	Plot	Spectrum	Coniferous forest	Parametric method	NA
			15	0.056273	0.839707	1.06029	Plot	Spectrum	Coniferous forest	Parametric method	NA
			35	0.075895	0.571249	0.868751	Plot	Spectrum	Broad-leaved forest	Parametric method	NA
			21	0.068278	0.756177	1.02382	Plot	Spectrum	Broad-leaved forest	Parametric method	NA
Gao, Linghan	2021	10.3390/f12121713	98	0.043142	0.675443	0.844557	Plot	UAV LiDAR	Mixed forest	Non-parametric method	NA
Garcia, Mariano	2017	10.1186/s13021-017-0073-1	4	0.203654	0.390845	1.18915	Plot	UAV LiDAR	Mixed forest	Parametric method	NA
Giannico, Vincenzo	2016	10.3390/rs8040339	10	0.133079	0.50917	1.03083	Single-tree	UAV LiDAR	Broad-leaved forest	Parametric method	NA
Gonzalez-Ferreiro, E.	2013	10.5424/fs/2013223-03878	39	0.055562	0.7511	0.9689	Plot	UAV LiDAR	Broad-leaved forest	Parametric method	NA
Greaves, Heather E.	2015	10.1016/j.rse.2015.02.023	30	0.089495	0.423194	0.774006	Plot	Ground LiDAR	Shrub	Parametric method	NA
Hauglin, Marius	2013	10.1080/02827581.2013.777772	34	0.02401	0.932942	1.02706	Single-tree	Ground LiDAR	Mixed forest	Parametric method	NA
He, Cheng	2013	10.1371/journal.pone.0075920	1000	0.008772	0.898808	0.933192	Single-tree	UAV LiDAR	Mixed forest	Parametric method	NA
Hernández-Moreno, José Antonio	2025	10.3390/f16020334	60	0.022023	0.926836	1.01316	Single-tree	Ground LiDAR	Coniferous forest	Parametric method	NA
			60	0.036946	0.837587	0.982413	Single-tree	Ground LiDAR	Coniferous forest	Parametric method	NA
Holiaka Dmytrii	2019	Scots pine stands biomass assessment using 3D data from unmanned aerial vehicle imagery in the Chernobyl Exclusion Zone	31	0.073155	0.646619	0.933381	Plot	RGB	Mixed forest	Parametric method	NA
				0.074401	0.634177	0.925823	Plot	RGB	Mixed forest	Parametric method	NA
Hu Man	2021	10.1093/AOB/MCAB037	122	0.012675	0.955157	1.00484	Single-tree	Ground LiDAR	Coniferous forest	Parametric method	NA
Hu, Hao	2024	10.3390/rs16122183	100	0.021794	0.907284	0.992716	Single-tree	Spectrum	Shrub	Non-parametric method	NA
Huang, Rong	2022	10.1016/j.compag.2022.107420	34	0.067279	0.678135	0.941865	Plot	Multi-source	Mixed forest	Parametric method	NA
			502	0.019577	0.701629	0.778371	Single-tree	Multi-source	Mixed forest	Parametric method	NA
Huang, Shan	2025	10.3390/su17073004	37	0.052387	0.782623	0.987977	Plot	UAV LiDAR	Shrub	Non-parametric method	NA
Brede, Benjamin	2022	10.1016/j.rse.2022.113180	170	0.024923	0.831151	0.928849	Single-tree	Ground LiDAR	Broad-leaved forest	Allometric growth equation	D2H
Jayathunga, Sadeepa	2019	10.3390/rs11030338	52	0.057446	0.667409	0.892591	Plot	RGB	Mixed forest	Non-parametric method	NA
Ji Yishan	2023	10.1007/S11119-023-09997-5	54	0.050264	0.738484	0.935516	Plot	RGB	Shrub	Non-parametric method	NA
Chan, Evian Pui Yan	2021	10.1038/s41598-021-81267-8	10442	0.003355	0.857425	0.870575	Single-tree	UAV LiDAR	Broad-leaved forest	Allometric growth equation	D2H
Chen, Shilin	2019	10.3390/f10110936	100	0.017059	0.936566	1.00343	Single-tree	Ground LiDAR	Mixed forest	Allometric growth equation	D2H
Cheng, Jiaqi	2024	10.3390/f15030548	14	0.09798	0.647964	1.03204	Single-tree	UAV LiDAR	Shrub	Allometric growth equation	D2H
Ferreira, Matheus Pinheiro	2024	10.1016/j.ufug.2024.128362	5667	0.003389	0.923357	0.936643	Single-tree	UAV LiDAR	Mixed forest	Allometric growth equation	D2H
Jochem, Andreas	2011	10.3390/s110100278	500	0.020293	0.670227	0.749773	Plot	UAV LiDAR	Coniferous forest	Parametric method	NA
Kachamba, Daud Jones	2017	10.3390/rs9060610	105	0.046843	0.548189	0.731811	Plot	RGB	Broad-leaved forest	Parametric method	NA
Kankare, V.	2013	10.3390/rs5052257	509	0.020113	0.67058	0.74942	Single-tree	UAV LiDAR	Coniferous forest	Non-parametric method	NA
Kim, Eunji	2016	10.3390/f7110259	78	0.052367	0.587362	0.792638	Plot	UAV LiDAR	Broad-leaved forest	Parametric method	NA
Krofcheck, Dan J.	2016	10.3390/rs8060453	52	0.039686	0.832216	0.987784	Single-tree	UAV LiDAR	Coniferous forest	Non-parametric method	NA
Kükenbrink, D	2021	10.1093/aob/mcab002	55	0.028247	0.898637	1.00936	Single-tree	Ground LiDAR	Mixed forest	Parametric method	NA
Jiang, Rui	2022	10.3390/rs14215537	42	0.044159	0.82345	0.99655	Single-tree	Ground LiDAR	Broad-leaved forest	Allometric growth equation	D2H
Jiayuan Lin	2018	org/10.3390/rs10111849	5	0.087636	0.788237	1.13176	Single-tree	RGB	Coniferous forest	Allometric growth equation	D2H
Kukenbrink, Daniel	2021	10.1093/aob/mcab002	55	0.049805	0.739383	0.934617	Single-tree	Ground LiDAR	Mixed forest	Allometric growth equation	D2H
Kwak, Doo-Ahn	2010	10.1007/s10265-010-0310-0	128	0.041231	0.599189	0.760811	Single-tree	UAV LiDAR	Coniferous forest	Allometric growth equation	D2H
Lau, Alvaro	2019	10.3390/f10060527	98	0.027405	0.866288	0.973712	Single-tree	Ground LiDAR	Coniferous forest	Allometric growth equation	D2H
Laurin, G. V.	2014	10.1016/j.isprsjprs.2014.01.001	86	0.049415	0.603148	0.796852	Plot	Multi-source	Broad-leaved forest	Parametric method	NA
Lei, Lingting	2022	10.3390/rs14030504	4	0.203654	0.390845	1.18915	Single-tree	RGB	Coniferous forest	Parametric method	NA
Li Shun	2021	10.1016/j.ecolind.2020.107011	60	0.059708	0.572975	0.807025	Single-tree	Ground LiDAR	Shrub	Parametric method	NA
Li, Aihua	2017	10.3390/rs9090903	46	0.064673	0.613243	0.866757	Plot	UAV LiDAR	Shrub	Parametric method	NA
Li, Chenyun	2022	10.3390/f13071142	166	0.036496	0.59847	0.74153	Plot	UAV LiDAR	Mixed forest	Parametric method	NA
Li, Dan	2018	10.3390/f9050275	56	0.054429	0.683321	0.896679	Plot	Multi-source	Coniferous forest	Non-parametric method	NA
Lian, Xugang	2022	10.3390/rs14194717	115	0.03136	0.808535	0.931465	Single-tree	Multi-source	Mixed forest	Allometric growth equation	D2H
Liang Yuying	2022	10.1016/j.ecolind.2022.109286	54	0.058768	0.636818	0.867182	Single-tree	RGB	Mixed forest	Parametric method	NA
Lin, Jiayuan	2018	10.3390/rs10111849	5	0.087636	0.788237	1.13176	Single-tree	RGB	Coniferous forest	Allometric growth equation	D2H
Maan, Gurveek Singh	2015	10.1080/10106049.2014.925003	80	0.021909	0.917059	1.00294	Single-tree	Ground LiDAR	Mixed forest	Allometric growth equation	D2H
Liu Yang	2022	110.33901rs14215449	18	0.112423	0.429655	0.870345	Plot	Spectrum	Shrub	Non-parametric method	NA
Muumbe, TP	2021	10.2989/20702620.2020.1818535	28	0.093808	0.376139	0.743861	Single-tree	Ground LiDAR	Mixed forest	Allometric growth equation	D2H
Lu, Jinbo	2020	10.1016/j.jag.2019.102014	8	0.148787	0.478383	1.06162	Stand	UAV LiDAR	Broad-leaved forest	Non-parametric method	NA
Lu, Ning	2019	10.1186/s13007-019-0402-3	36	0.069041	0.644682	0.915318	Plot	Spectrum	Mixed forest	Non-parametric method	NA
Muumbe, TP	2021	10.2989/20702620.2020.1818535	100	0.017059	0.936566	1.00343	Single-tree	Ground LiDAR	Mixed forest	Allometric growth equation	D2H
MacFarlane, David W.	2023	10.1007/s00468-022-02382-1	31	0.025145	0.930717	1.02928	Single-tree	Ground LiDAR	Mixed forest	Parametric method	NA
Tai, H. Y.	2022	10.3390/app122110838	38	0.048666	0.804616	0.995384	Single-tree	Multi-source	Broad-leaved forest	Allometric growth equation	D2H
Mao, Peng	2021	10.1016/j.ecolind.2021.107494	46	0.041641	0.830986	0.994214	Single-tree	RGB	Shrub	Parametric method	NA
Michael Alonzo	2020	Mapping tall shrub biomass in Alaska at landscape scale using structure-from-motion photogrammetry and lidar	51	0.053797	0.71456	0.92544	Plot	RGB	Shrub	Parametric method	NA
				0.063539	0.585465	0.834535	Plot	UAV LiDAR	Shrub	Parametric method	NA
Tebaldini Stefano	2023	10.1016/.RSE.2023.113532	748	0.007165	0.945957	0.974043	Single-tree	Ground LiDAR	Coniferous forest	Allometric growth equation	D2H
Usoltsev, V. A.	2019	10.1111/nrm.12187	38	0.043247	0.838238	1.00776	Stand	UAV LiDAR	Coniferous forest	Allometric growth equation	D2H
Nicola Puletti	2025	10.3390/rs17091497	320	0.026286	0.618481	0.721519	Single-tree	UAV LiDAR	Broad-leaved forest	Parametric method	NA
Usoltsev, V. A.	2019	10.1111/nrm.12187	94	0.025608	0.883809	0.984191	Stand	UAV LiDAR	Mixed forest	Allometric growth equation	D2H
Wu, Linlin	2022	10.3390/f13091389	30	0.052249	0.807593	1.01241	Single-tree	Ground LiDAR	Broad-leaved forest	Allometric growth equation	D2H
Xugang Lian	2022	10.3390/rs14194715	115	0.03136	0.808535	0.931465	Single-tree	Multi-source	Mixed forest	Allometric growth equation	D2H
Om Prakash Prasad Kalwar	2016	DERIVATION OF FOREST INVENTORY PARAMETERS FOR CARBON ESTIMATION USING TERRESTRIAL LIDAR	24	0.052082	0.827922	1.03208	Plot	Ground LiDAR	Broad-leaved forest	Parametric method	NA
Osei Darko, Patrick	2025	10.3390/f16030477	2000	0.00531	0.929592	0.950408	Stand	Spectrum	Broad-leaved forest	Non-parametric method	NA
Zhang, Ying	2024	10.3390/f15050795	246	0.021357	0.82934	0.91306	Single-tree	Ground LiDAR	Broad-leaved forest	Allometric growth equation	D2H
Poley, L. G.	2020	10.3390/rs12142199	30	0.057578	0.77515	1.00085	Single-tree	RGB	Shrub	Parametric method	NA
				0.060173	0.758063	0.993937	Single-tree	Spectrum	Shrub	Parametric method	NA
Puletti, Nicola	2020	10.1117/1.Jrs.14.044501	30	0.054772	0.792648	1.00735	Single-tree	Ground LiDAR	Mixed forest	Parametric method	NA
Qiu, Penghua	2019	10.3390/f10100871	86	0.050704	0.570621	0.769379	Single-tree	Multi-source	Shrub	Non-parametric method	NA
Zhang, Ying	2024	10.3390/f15050795	246	0.013342	0.927949	0.980251	Single-tree	Ground LiDAR	Broad-leaved forest	Allometric growth equation	D2H
Rodríguez-Lozano, B.	2021	10.3390/rs13152970	30	0.046583	0.838699	1.0213	Single-tree	Ground LiDAR	Shrub	Non-parametric method	NA
Zhang, Ying	2024	10.3390/f15050795	246	0.012494	0.935512	0.984488	Single-tree	Ground LiDAR	Broad-leaved forest	Allometric growth equation	D2H
Sankey, Temuulen	2013	10.1002/jgrg.20088	2613	0.008355	0.743625	0.776375	Single-tree	UAV LiDAR	Coniferous forest	Parametric method	NA
Seely, Harry	2025	10.1080/01431161.2025.2492412	679	0.016833	0.707007	0.772993	Plot	Multi-source	Coniferous forest	Non-parametric method	NA
		10.1080/01431161.2025.2492412	591	0.019342	0.63209	0.70791	Plot	Multi-source	Coniferous forest	Non-parametric method	NA
Seidel, Dominik	2011	10.1016/j.agrformet.2011.05.013	63	0.040941	0.799757	0.960243	Single-tree	UAV LiDAR	Coniferous forest	Parametric method	NA
Shao, Zhenfeng	2017	10.1109/jstars.2017.2748341	47	0.056991	0.700299	0.923701	Plot	Multi-source	Mixed forest	Non-parametric method	NA
Shendryk, Iurii	2014	10.3390/f5050992	83	0.043906	0.713946	0.886054	Stand	UAV LiDAR	Coniferous forest	Parametric method	NA
Gao, Linghan	2021	http://qikan.cqvip.com/Qikan/Article/Detail?id=7106015356	150	0.032031	0.74722	0.87278	Single-tree	UAV LiDAR	Broad-leaved forest	Allometric growth equation	D2H
Yu, chuying	2023	10.13284/j.cnki.rddl.003609	5	0.024458	0.949063	1.04494	Single-tree	RGB	Broad-leaved forest	Allometric growth equation	D2H
Stéphane Momo Takoudjou	2018	110.1111/2041-210X.12933	61	0.027905	0.895307	1.00469	Single-tree	Ground LiDAR	Broad-leaved forest	Parametric method	NA
Su, Rina	2024	10.3390/rs16213927	230	0.016824	0.897026	0.962974	Plot	Ground LiDAR	Coniferous forest	Non-parametric method	NA
			205	0.016587	0.90749	0.97251	Plot	Ground LiDAR	Broad-leaved forest	Non-parametric method	NA
			230	0.014371	0.921834	0.978166	Plot	Multi-source	Coniferous forest	Non-parametric method	NA
			205	0.013686	0.933175	0.986825	Plot	Multi-source	Broad-leaved forest	Non-parametric method	NA
Sun, Zhao	2023	10.1007/s11629-022-7563-7	155	0.039475	0.51463	0.66937	Single-tree	RGB	Coniferous forest	Non-parametric method	NA
Zhou,XC	2023	https://link.cnki.net/urlid/11.1964.s.20230320.1727.022	185	0.027089	0.784906	0.891094	Single-tree	RGB	Coniferous forest	Allometric growth equation	D2H
Antonio Montagnoli	2015	Estimating forest aboveground biomass by low density lidar data in mixed Broad-leaved forests in the Italian Pre-Alps	27	0.064722	0.743148	0.996852	Plot	UAV LiDAR	Mixed forest	Allometric growth equation	H
Tamiminia, H.	2021	10.1080/07038992.2021.1926952	15	0.056273	0.839707	1.06029	Plot	RGB	Shrub	Non-parametric method	NA
Tan, Hongjian	2025	10.3390/drones9010032	80	0.043861	0.724035	0.895965	Plot	Spectrum	Broad-leaved forest	Non-parametric method	NA
Chen, Q.	2015	10.1016/j.isprsjprs.2015.05.007	80	0.052962	0.556196	0.763804	Plot	UAV LiDAR	Mixed forest	Allometric growth equation	H
Tian, Xin	2012	10.1016/j.jag.2012.03.007	3	0.21166	0.425154	1.25485	Stand	Multi-source	Coniferous forest	Parametric method	NA
Tian, Yichao	2021	10.1016/j.scitotenv.2021.146816	64	0.046744	0.740283	0.923517	Stand	Multi-source	Shrub	Non-parametric method	NA
Cunliffe, A. M.	2022	10.1002/rse2.228	38	0.07361	0.565727	0.854273	Single-tree	RGB	Coniferous forest	Allometric growth equation	H
			397	0.024684	0.541619	0.638381	Single-tree	RGB	Shrub	Allometric growth equation	H
Maesano, Mauro	2020	10.3390/rs12203464	82	0.05011	0.611787	0.808213	Plot	UAV LiDAR	Mixed forest	Allometric growth equation	H
Shendryk, Iurii	2014	10.3390/f5050992	145	0.03961	0.572365	0.727634	Single-tree	UAV LiDAR	Coniferous forest	Allometric growth equation	H
			189	0.031066	0.699112	0.820888	Single-tree	UAV LiDAR	Coniferous forest	Allometric growth equation	H
Swinfield, T.	2019	10.3390/rs11080928	2	0.329848	0.033509	1.32649	Single-tree	RGB	Broad-leaved forest	Allometric growth equation	H
Wang, Dezhi	2020	10.1016/j.jag.2019.101986	5	0.217071	0.194548	1.04545	Stand	Multi-source	Shrub	Parametric method	NA
Wang, Qiang	2021	10.1016/j.foreco.2021.119542	57	0.029408	0.890361	1.00564	Single-tree	Ground LiDAR	Coniferous forest	Parametric method	NA
Wang, Yueting	2023	10.1186/s13007-023-01043-9	255	0.025941	0.729156	0.830844	Plot	Multi-source	Coniferous forest	Parametric method	NA
Wang, Zhengyu	2023	10.3390/su15129700	53	0.047662	0.766584	0.953416	Plot	Multi-source	Coniferous forest	Non-parametric method	NA
Zhao, Yinyin	2023	10.3390/drones7070455	70	0.034205	0.842959	0.977041	Single-tree	RGB	Broad-leaved forest	Allometric growth equation	H
Xie, Dongbo	2023	10.3390/rs15133344	9	0.100355	0.702509	1.09589	Plot	UAV LiDAR	Shrub	Non-parametric method	NA
Xu, Ziqian	2020	10.1117/1.Jrs.14.022209	25	0.074236	0.6895	0.9805	Stand	RGB	Mixed forest	Parametric method	NA
				0.061311	0.774833	1.01517	Stand	UAV LiDAR	Mixed forest	Parametric method	NA
Zhao, Yinyin	2023	10.3390/drones7070455	70	0.037397	0.816702	0.963298	Single-tree	RGB	Broad-leaved forest	Allometric growth equation	H
Yan Min	2023	10.3390/su15021676	31	0.060814	0.748706	0.987094	Single-tree	RGB	Coniferous forest	Non-parametric method	NA
			107	0.024519	0.882844	0.978956	Single-tree	UAV LiDAR	Broad-leaved forest	Non-parametric method	NA
			174	0.032441	0.695016	0.822184	Stand	Multi-source	Mixed forest	Non-parametric method	NA
Yan, Y.	2024	Forest Aboveground Biomass Estimation Based on Unmanned Aerial Vehicle-Light Detection and Ranging and Machine Learning	22	0.07099	0.733862	1.01214	Plot	UAV LiDAR	Broad-leaved forest	Parametric method	NA
				0.072166	0.726556	1.00944	Plot	UAV LiDAR	Broad-leaved forest	Non-parametric method	NA
Yujin Zhao	2021	10.1016/j.jag.2021102358	48	0.041307	0.82904	0.99096	Single-tree	Ground LiDAR	Shrub	Parametric method	NA
				0.050083	0.761839	0.958161	Single-tree	Multi-source	Shrub	Parametric method	NA
				0.060742	0.650948	0.889052	Single-tree	Spectrum	Shrub	Non-parametric method	NA
Zhang, Xueyan	2019	10.3390/rs11242914	3	0.180647	0.535938	1.24406	Plot	RGB	Shrub	Parametric method	NA
Li X	2020	:10.14067/j.cnki.1673-923x.2020.04.008	8	0.069282	0.82421	1.09579	Single-tree	RGB	Broad-leaved forest	Allometric growth equation	H
Conti, G.	2013	10.1007/s13595-013-0285-9	240	0.020976	0.838887	0.921113	Plot	UAV LiDAR	Shrub	Allometric growth equation	Other
Zhao, Yujin	2021	10.1016/j.jag.2021.102358	4	0.187816	0.461887	1.19811	Single-tree	RGB	Shrub	Parametric method	NA
				0.210416	0.357592	1.18241	Single-tree	UAV LiDAR	Shrub	Parametric method	NA
Zhen, Zhen	2022	10.1080/15481603.2022.2055381	22	0.036369	0.898717	1.04128	Single-tree	Multi-source	Coniferous forest	Parametric method	NA
Zheng, Yujie	2019	10.3390/rs11232793	6	0.116833	0.681011	1.13899	Single-tree	Ground LiDAR	Coniferous forest	Parametric method	NA
Zhou, Lv	2022	10.3390/rs14205211	200	0.025249	0.800513	0.899487	Single-tree	UAV LiDAR	Broad-leaved forest	Parametric method	NA
Huerta-Garcia, Roberto E.	2018	10.5154/r.rchscfa.2017.09.059	26	0.046575	0.848715	1.03129	Stand	Multi-source	Mixed forest	Allometric growth equation	Other
Bao LY	2022	https://kns.cnki.net/kcms/detail/46.1019.S.20221118.1352.002.html	85	0.03873	0.774091	0.925909	Single-tree	UAV LiDAR	Broad-leaved forest	Non-parametric method	NA
Jin, Xiao-Liang	2024	10.1016/j.ecoinf.2024.102574	5	0.198312	0.342315	1.11969	Single-tree	RGB	Coniferous forest	Allometric growth equation	Other
			8	0.15678	0.423717	1.03828	Single-tree	RGB	Coniferous forest	Allometric growth equation	Other
Duan GZ	2015	10.13203/j.whugis20140709	251	0.031553	0.448156	0.571844	Stand	Multi-source	Coniferous forest	Parametric method	NA
			235	0.032196	0.516897	0.643103	Stand	Multi-source	Broad-leaved forest	Parametric method	NA
			241	0.031975	0.49733	0.62267	Stand	Multi-source	Mixed forest	Parametric method	NA
			41	0.061267	0.689919	0.930081	Plot	UAV LiDAR	Mixed forest	Parametric method	NA
Lin, Jiayuan	2023	10.3389/ffgc.2023.1166349	60	0.029881	0.884634	1.00177	Single-tree	UAV LiDAR	Coniferous forest	Allometric growth equation	Other
Hu KL	2018	10.13759/j.cnki.dlxb.2018.01.010	68	0.051791	0.658491	0.861509	Single-tree	UAV LiDAR	Mixed forest	Non-parametric method	NA
			37	0.068102	0.646523	0.913477	Single-tree	UAV LiDAR	Coniferous forest	Non-parametric method	NA
			31	0.070459	0.671902	0.948098	Single-tree	UAV LiDAR	Mixed forest	Non-parametric method	NA
Olsoy, Peter J.	2014	10.1016/j.isprsjprs.2013.12.006	91	0.028439	0.86426	0.97574	Single-tree	Ground LiDAR	Shrub	Allometric growth equation	Other
Owers, Christopher J.	2018	10.1016/j.ecss.2018.02.027	53	0.029937	0.891324	1.00868	Single-tree	Ground LiDAR	Shrub	Allometric growth equation	Other
Li W	2015	https://kns.cnki.net/kcms/detail/11.3841.tp.20150525.1516.015.html	2756	0.009291	0.59179	0.62821	Single-tree	UAV LiDAR	Mixed forest	Parametric method	NA
			39	0.058704	0.724942	0.955058	Plot	UAV LiDAR	Mixed forest	Parametric method	NA
Rex, Franciel Eduardo	2019	10.1590/2179-8087.110717	305	0.024097	0.722771	0.817229	Single-tree	UAV LiDAR	Mixed forest	Allometric growth equation	Other
Li Y	2023	10.13759/j.cnki.dlxb.2023.05.014	125	0.022821	0.885272	0.974728	Plot	UAV LiDAR	Mixed forest	Non-parametric method	NA
Liu F	2013	http://qikan.cqvip.com/Qikan/Article/Detail?id=47275385	7	0.11439	0.673799	1.1222	Single-tree	UAV LiDAR	Coniferous forest	Allometric growth equation	H
Liu F	2014	10.13287/j.1001-9332.2014.0186	740	0.013809	0.802936	0.857064	Single-tree	UAV LiDAR	Coniferous forest	Parametric method	NA
			121	0.035664	0.7401	0.8799	Single-tree	UAV LiDAR	Broad-leaved forest	Parametric method	NA
			151	0.035696	0.670038	0.809962	Single-tree	UAV LiDAR	Mixed forest	Parametric method	NA
Usoltsev, V. A.	2019	10.1111/nrm.12187	38	0.054197	0.765777	0.978223	Single-tree	UAV LiDAR	Coniferous forest	Allometric growth equation	Other
			94	0.033274	0.816783	0.947217	Single-tree	UAV LiDAR	Mixed forest	Allometric growth equation	Other
Luo HB	2019	10.13759/j.cnki.dlxb.2019.07.010	44	0.070324	0.542168	0.817832	Plot	UAV LiDAR	Broad-leaved forest	Allometric growth equation	H
				0.065279	0.622055	0.877945	Plot	Multi-source	Broad-leaved forest	Parametric method	NA
Wallace, Luke	2017	10.1111/2041-210x.12759	4	0.241402	0.15686	1.10314	Plot	RGB	Mixed forest	Allometric growth equation	Other
Mi XC	2022	1000-1522(2022)10-0077-08	256	0.02589	0.729256	0.830744	Stand	UAV LiDAR	Broad-leaved forest	Parametric method	NA
Wallace, Luke	2017	10.1111/2041-210x.12759	4	0.219317	0.310146	1.16985	Plot	Ground LiDAR	Mixed forest	Allometric growth equation	Other
Zhu,Zhu	2022	10.1002/rse2.268	4	0.2	0.408007	1.19199	Stand	Multi-source	Shrub	Allometric growth equation	Other
Chen ZC	2021	1000−1522(2021)12−0009−08	26	0.058835	0.784686	1.01531	Plot	UAV LiDAR	Coniferous forest	Allometric growth equation	Other
Sun XT	2025	10.13759/j.cnki.dlxb.2025.05.007	45	0.071742	0.494988	0.776212	Plot	Spectrum	Shrub	Non-parametric method	NA
Tang YR	2022	https://kns.cnki.net/kcms/detail/32.1161.S.20221008.1833.008.html	26	0.052283	0.820527	1.02547	Single-tree	Ground LiDAR	Broad-leaved forest	Non-parametric method	NA
Ding XY	2025	10.6046/zrzyyg.2024061	108	0.039861	0.701874	0.858126	Plot	Multi-source	Coniferous forest	Allometric growth equation	Other
Wen YX	2022	10. 13474 / j. cnki. 11-2246. 2022. 0200.	192	0.018774	0.890204	0.963796	Plot	Multi-source	Mixed forest	Non-parametric method	NA
			192	0.024428	0.820121	0.915879	Plot	Spectrum	Mixed forest	Non-parametric method	NA
			192	0.023949	0.827061	0.92094	Plot	UAV LiDAR	Mixed forest	Non-parametric method	NA
Li GL	2018	casb18050091	654	0.015023	0.790556	0.849444	Single-tree	UAV LiDAR	Shrub	Allometric growth equation	Other
Liu HR	2021	10.14067/j.cnki.1673-923x.2021.08.011	3	0.231802	0.343677	1.25232	Single-tree	UAV LiDAR	Mixed forest	Allometric growth equation	Other
Wu XY	2023	https://kns.cnki.net/kcms2/article/abstract?v=fSCzX0TVvUgtjj4scuecrszSOLKn7FqroAioQC9vqanZTCxO8xs8tRHyUx27vjYJ8wfO92QP41cOQ0-Q8DAP8WvYuv_iUjOxa5yN74xcYqfM8q4TO1rqk6FOF0ssXiK8YoBPL3OF-VsW1HYiploSGhvtCCN0LCOea1NxgykL9PNe4OH_YiVO21sFrJo-InRYjB0hJvOd30w=&uniplatform=NZKPT&language=CHS	16	0.124097	0.316775	0.803225	Plot	UAV LiDAR	Coniferous forest	Parametric method	NA
Wu XK	2022		131	0.035879	0.714929	0.855571	Single-tree	UAV LiDAR	Mixed forest	Parametric method	NA
Xing YQ	2017	10.16270/j.cnki.slgc.2017.04.004	80	0.035668	0.815093	0.954907	Plot	UAV LiDAR	Mixed forest	Parametric method	NA
Tian SF	2024	https://link.cnki.net/urlid/53.1218.S.20230420.1741.010	36	0.052148	0.787791	0.992209	Single-tree	UAV LiDAR	Coniferous forest	Allometric growth equation	Other
Yang ZD	2024	10.19692/i.issn.1006-1126.20240102	36	0.05	0.802002	0.997998	Plot	Spectrum	Coniferous forest	Non-parametric method	NA
				0.082916	0.387488	0.712512	Plot	Spectrum	Coniferous forest	Non-parametric method	NA
Wu PQ	2022	10. 11834/jrs.20221484	28	0.079052	0.618961	0.928839	Plot	Spectrum	Broad-leaved forest	Parametric method	NA
				0.071968	0.682945	0.965055	Plot	UAV LiDAR	Broad-leaved forest	Allometric growth equation	Other
				0.025801	-0.0315685	0.0695685	Plot	UAV LiDAR	Broad-leaved forest	Allometric growth equation	H
Yang XF	2021	10.11975/j.issn.1002-6819	35	0.065497	0.687629	0.944371	Single-tree	Spectrum	Broad-leaved forest	Allometric growth equation	Other
Zhang YQ	2025	10.11707/j.1001-7488.LYKX20240390	210	0.02464	0.801706	0.898294	Single-tree	Multi-source	Coniferous forest	Non-parametric method	NA
Zhao XH	2025	1006-7949 (xxxx) xx-0001-08	1	0.498397	-0.436841	1.51684	Stand	Multi-source	Coniferous forest	Non-parametric method	NA
Zhang H	2022	http://qikan.cqvip.com/Qikan/Article/Detail?id=7107607553	7	0.147373	0.524155	1.10185	Single-tree	UAV LiDAR	Coniferous forest	Allometric growth equation	Other
Zhu,YL	2019	10.13466/j.cnki.lyzygl.2019.02.012	328	0.026841	0.564392	0.669608	Single-tree	RGB	Broad-leaved forest	Allometric growth equation	Other
				0.026487	0.307086	0.410914	Single-tree	RGB	Broad-leaved forest	Allometric growth equation	Other
				0.027137	0.538813	0.645187	Single-tree	RGB	Broad-leaved forest	Allometric growth equation	Other
